# Supplementary material for: CCG•CGG interruptions in high‐penetrance SCA8 families increase RAN translation and protein toxicity
Source: EMBO Mol Med. 2021 Oct 11;13(11):e14095. doi: 10.15252/emmm.202114095 (PMC8573593; doi:10.15252/emmm.202114095)
Supplement: Supplementary file 3 — Source Data for Expanded View [file EMMM-13-e14095-s005.zip]

Archive with 5 entries (4 files):
- EMM-2021-14095-V3-Source_data_for_Fig EV3.pdf
- __MACOSX/
- __MACOSX/._EMM-2021-14095-V3-Source_data_for_Fig EV3.pdf
- EMM-2021-14095-V3-Source_data_for_Fig EV2.pdf
- __MACOSX/._EMM-2021-14095-V3-Source_data_for_Fig EV2.pdf
