# Supplementary material for: CCG•CGG interruptions in high‐penetrance SCA8 families increase RAN translation and protein toxicity
Source: EMBO Mol Med. 2021 Oct 11;13(11):e14095. doi: 10.15252/emmm.202114095 (PMC8573593; doi:10.15252/emmm.202114095)
Supplement: Supplementary file 4 — Source Data for Figure 3 [file EMMM-13-e14095-s004.zip]

Archive with 205 entries (191 files):
- EMM-2021-14095-V2_SourceDataForFigure3/
- EMM-2021-14095-V2_SourceDataForFigure3/Source_Data_Figure_3I/
- __MACOSX/EMM-2021-14095-V2_SourceDataForFigure3/._Source_Data_Figure_3I
- EMM-2021-14095-V2_SourceDataForFigure3/._Source_Data_Figure_3I
- EMM-2021-14095-V2_SourceDataForFigure3/EMM-2021-14095-V2_SourceDataForFigure3.pdf
- __MACOSX/EMM-2021-14095-V2_SourceDataForFigure3/._EMM-2021-14095-V2_SourceDataForFigure3.pdf
- EMM-2021-14095-V2_SourceDataForFigure3/._EMM-2021-14095-V2_SourceDataForFigure3.pdf
- EMM-2021-14095-V2_SourceDataForFigure3/Source_Data_Figure_3I/.DS_Store
- __MACOSX/EMM-2021-14095-V2_SourceDataForFigure3/Source_Data_Figure_3I/._.DS_Store
- EMM-2021-14095-V2_SourceDataForFigure3/Source_Data_Figure_3I/._.DS_Store
- EMM-2021-14095-V2_SourceDataForFigure3/Source_Data_Figure_3I/Exp-4/
- __MACOSX/EMM-2021-14095-V2_SourceDataForFigure3/Source_Data_Figure_3I/._Exp-4
- EMM-2021-14095-V2_SourceDataForFigure3/Source_Data_Figure_3I/._Exp-4
- EMM-2021-14095-V2_SourceDataForFigure3/Source_Data_Figure_3I/Exp-3/
- __MACOSX/EMM-2021-14095-V2_SourceDataForFigure3/Source_Data_Figure_3I/._Exp-3
- EMM-2021-14095-V2_SourceDataForFigure3/Source_Data_Figure_3I/._Exp-3
- EMM-2021-14095-V2_SourceDataForFigure3/Source_Data_Figure_3I/Exp-2/
- __MACOSX/EMM-2021-14095-V2_SourceDataForFigure3/Source_Data_Figure_3I/._Exp-2
- EMM-2021-14095-V2_SourceDataForFigure3/Source_Data_Figure_3I/._Exp-2
- EMM-2021-14095-V2_SourceDataForFigure3/Source_Data_Figure_3I/Exp-1/
- __MACOSX/EMM-2021-14095-V2_SourceDataForFigure3/Source_Data_Figure_3I/._Exp-1
- EMM-2021-14095-V2_SourceDataForFigure3/Source_Data_Figure_3I/._Exp-1
- EMM-2021-14095-V2_SourceDataForFigure3/Source_Data_Figure_3I/Exp-4/.DS_Store
- __MACOSX/EMM-2021-14095-V2_SourceDataForFigure3/Source_Data_Figure_3I/Exp-4/._.DS_Store
- EMM-2021-14095-V2_SourceDataForFigure3/Source_Data_Figure_3I/Exp-4/._.DS_Store
- EMM-2021-14095-V2_SourceDataForFigure3/Source_Data_Figure_3I/Exp-4/Alt_polyGln/
- __MACOSX/EMM-2021-14095-V2_SourceDataForFigure3/Source_Data_Figure_3I/Exp-4/._Alt_polyGln
- EMM-2021-14095-V2_SourceDataForFigure3/Source_Data_Figure_3I/Exp-4/._Alt_polyGln
- EMM-2021-14095-V2_SourceDataForFigure3/Source_Data_Figure_3I/Exp-4/Alt_Int_polyGln/
- __MACOSX/EMM-2021-14095-V2_SourceDataForFigure3/Source_Data_Figure_3I/Exp-4/._Alt_Int_polyGln
- EMM-2021-14095-V2_SourceDataForFigure3/Source_Data_Figure_3I/Exp-4/._Alt_Int_polyGln
- EMM-2021-14095-V2_SourceDataForFigure3/Source_Data_Figure_3I/Exp-3/.DS_Store
- __MACOSX/EMM-2021-14095-V2_SourceDataForFigure3/Source_Data_Figure_3I/Exp-3/._.DS_Store
- EMM-2021-14095-V2_SourceDataForFigure3/Source_Data_Figure_3I/Exp-3/._.DS_Store
- EMM-2021-14095-V2_SourceDataForFigure3/Source_Data_Figure_3I/Exp-3/Alt_polyGln/
- __MACOSX/EMM-2021-14095-V2_SourceDataForFigure3/Source_Data_Figure_3I/Exp-3/._Alt_polyGln
- EMM-2021-14095-V2_SourceDataForFigure3/Source_Data_Figure_3I/Exp-3/._Alt_polyGln
- EMM-2021-14095-V2_SourceDataForFigure3/Source_Data_Figure_3I/Exp-3/Alt_Int_polyGln/
- __MACOSX/EMM-2021-14095-V2_SourceDataForFigure3/Source_Data_Figure_3I/Exp-3/._Alt_Int_polyGln
- EMM-2021-14095-V2_SourceDataForFigure3/Source_Data_Figure_3I/Exp-3/._Alt_Int_polyGln
- EMM-2021-14095-V2_SourceDataForFigure3/Source_Data_Figure_3I/Exp-2/.DS_Store
- __MACOSX/EMM-2021-14095-V2_SourceDataForFigure3/Source_Data_Figure_3I/Exp-2/._.DS_Store
- EMM-2021-14095-V2_SourceDataForFigure3/Source_Data_Figure_3I/Exp-2/._.DS_Store
- EMM-2021-14095-V2_SourceDataForFigure3/Source_Data_Figure_3I/Exp-2/Alt_polyGln/
- __MACOSX/EMM-2021-14095-V2_SourceDataForFigure3/Source_Data_Figure_3I/Exp-2/._Alt_polyGln
- EMM-2021-14095-V2_SourceDataForFigure3/Source_Data_Figure_3I/Exp-2/._Alt_polyGln
- EMM-2021-14095-V2_SourceDataForFigure3/Source_Data_Figure_3I/Exp-2/Alt_Int_polyGln/
- __MACOSX/EMM-2021-14095-V2_SourceDataForFigure3/Source_Data_Figure_3I/Exp-2/._Alt_Int_polyGln
- EMM-2021-14095-V2_SourceDataForFigure3/Source_Data_Figure_3I/Exp-2/._Alt_Int_polyGln
- EMM-2021-14095-V2_SourceDataForFigure3/Source_Data_Figure_3I/Exp-1/.DS_Store
- __MACOSX/EMM-2021-14095-V2_SourceDataForFigure3/Source_Data_Figure_3I/Exp-1/._.DS_Store
- EMM-2021-14095-V2_SourceDataForFigure3/Source_Data_Figure_3I/Exp-1/._.DS_Store
- EMM-2021-14095-V2_SourceDataForFigure3/Source_Data_Figure_3I/Exp-1/Alt_polyGln/
- __MACOSX/EMM-2021-14095-V2_SourceDataForFigure3/Source_Data_Figure_3I/Exp-1/._Alt_polyGln
- EMM-2021-14095-V2_SourceDataForFigure3/Source_Data_Figure_3I/Exp-1/._Alt_polyGln
- EMM-2021-14095-V2_SourceDataForFigure3/Source_Data_Figure_3I/Exp-1/Alt_Int_polyGln/
- __MACOSX/EMM-2021-14095-V2_SourceDataForFigure3/Source_Data_Figure_3I/Exp-1/._Alt_Int_polyGln
- EMM-2021-14095-V2_SourceDataForFigure3/Source_Data_Figure_3I/Exp-1/._Alt_Int_polyGln
- EMM-2021-14095-V2_SourceDataForFigure3/Source_Data_Figure_3I/Exp-4/Alt_polyGln/Image1_MaxIP.czi
- __MACOSX/EMM-2021-14095-V2_SourceDataForFigure3/Source_Data_Figure_3I/Exp-4/Alt_polyGln/._Image1_MaxIP.czi
- EMM-2021-14095-V2_SourceDataForFigure3/Source_Data_Figure_3I/Exp-4/Alt_polyGln/._Image1_MaxIP.czi
- EMM-2021-14095-V2_SourceDataForFigure3/Source_Data_Figure_3I/Exp-4/Alt_polyGln/Image2_MaxIP.czi
- __MACOSX/EMM-2021-14095-V2_SourceDataForFigure3/Source_Data_Figure_3I/Exp-4/Alt_polyGln/._Image2_MaxIP.czi
- EMM-2021-14095-V2_SourceDataForFigure3/Source_Data_Figure_3I/Exp-4/Alt_polyGln/._Image2_MaxIP.czi
- EMM-2021-14095-V2_SourceDataForFigure3/Source_Data_Figure_3I/Exp-4/Alt_polyGln/Image4_MaxIP.czi
- __MACOSX/EMM-2021-14095-V2_SourceDataForFigure3/Source_Data_Figure_3I/Exp-4/Alt_polyGln/._Image4_MaxIP.czi
- EMM-2021-14095-V2_SourceDataForFigure3/Source_Data_Figure_3I/Exp-4/Alt_polyGln/._Image4_MaxIP.czi
- EMM-2021-14095-V2_SourceDataForFigure3/Source_Data_Figure_3I/Exp-4/Alt_polyGln/Image3_MaxIP.czi
- __MACOSX/EMM-2021-14095-V2_SourceDataForFigure3/Source_Data_Figure_3I/Exp-4/Alt_polyGln/._Image3_MaxIP.czi
- EMM-2021-14095-V2_SourceDataForFigure3/Source_Data_Figure_3I/Exp-4/Alt_polyGln/._Image3_MaxIP.czi
- EMM-2021-14095-V2_SourceDataForFigure3/Source_Data_Figure_3I/Exp-4/Alt_Int_polyGln/Image1_MaxIP.czi
- __MACOSX/EMM-2021-14095-V2_SourceDataForFigure3/Source_Data_Figure_3I/Exp-4/Alt_Int_polyGln/._Image1_MaxIP.czi
- EMM-2021-14095-V2_SourceDataForFigure3/Source_Data_Figure_3I/Exp-4/Alt_Int_polyGln/._Image1_MaxIP.czi
- EMM-2021-14095-V2_SourceDataForFigure3/Source_Data_Figure_3I/Exp-4/Alt_Int_polyGln/Image2_MaxIP.czi
- __MACOSX/EMM-2021-14095-V2_SourceDataForFigure3/Source_Data_Figure_3I/Exp-4/Alt_Int_polyGln/._Image2_MaxIP.czi
- EMM-2021-14095-V2_SourceDataForFigure3/Source_Data_Figure_3I/Exp-4/Alt_Int_polyGln/._Image2_MaxIP.czi
- EMM-2021-14095-V2_SourceDataForFigure3/Source_Data_Figure_3I/Exp-4/Alt_Int_polyGln/Image4_MaxIP.czi
- __MACOSX/EMM-2021-14095-V2_SourceDataForFigure3/Source_Data_Figure_3I/Exp-4/Alt_Int_polyGln/._Image4_MaxIP.czi
- EMM-2021-14095-V2_SourceDataForFigure3/Source_Data_Figure_3I/Exp-4/Alt_Int_polyGln/._Image4_MaxIP.czi
- EMM-2021-14095-V2_SourceDataForFigure3/Source_Data_Figure_3I/Exp-4/Alt_Int_polyGln/Image3_MaxIP.czi
- __MACOSX/EMM-2021-14095-V2_SourceDataForFigure3/Source_Data_Figure_3I/Exp-4/Alt_Int_polyGln/._Image3_MaxIP.czi
- EMM-2021-14095-V2_SourceDataForFigure3/Source_Data_Figure_3I/Exp-4/Alt_Int_polyGln/._Image3_MaxIP.czi
- EMM-2021-14095-V2_SourceDataForFigure3/Source_Data_Figure_3I/Exp-3/Alt_polyGln/Image 4_Maximum intensity projection.czi
- __MACOSX/EMM-2021-14095-V2_SourceDataForFigure3/Source_Data_Figure_3I/Exp-3/Alt_polyGln/._Image 4_Maximum intensity projection.czi
- EMM-2021-14095-V2_SourceDataForFigure3/Source_Data_Figure_3I/Exp-3/Alt_polyGln/._Image 4_Maximum intensity projection.czi
- EMM-2021-14095-V2_SourceDataForFigure3/Source_Data_Figure_3I/Exp-3/Alt_polyGln/Image 3_Maximum intensity projection.czi
- __MACOSX/EMM-2021-14095-V2_SourceDataForFigure3/Source_Data_Figure_3I/Exp-3/Alt_polyGln/._Image 3_Maximum intensity projection.czi
- EMM-2021-14095-V2_SourceDataForFigure3/Source_Data_Figure_3I/Exp-3/Alt_polyGln/._Image 3_Maximum intensity projection.czi
- EMM-2021-14095-V2_SourceDataForFigure3/Source_Data_Figure_3I/Exp-3/Alt_polyGln/Image 1_Maximum intensity projection.czi
- __MACOSX/EMM-2021-14095-V2_SourceDataForFigure3/Source_Data_Figure_3I/Exp-3/Alt_polyGln/._Image 1_Maximum intensity projection.czi
- EMM-2021-14095-V2_SourceDataForFigure3/Source_Data_Figure_3I/Exp-3/Alt_polyGln/._Image 1_Maximum intensity projection.czi
- EMM-2021-14095-V2_SourceDataForFigure3/Source_Data_Figure_3I/Exp-3/Alt_polyGln/Image 5_Maximum intensity projection.czi
- __MACOSX/EMM-2021-14095-V2_SourceDataForFigure3/Source_Data_Figure_3I/Exp-3/Alt_polyGln/._Image 5_Maximum intensity projection.czi
- EMM-2021-14095-V2_SourceDataForFigure3/Source_Data_Figure_3I/Exp-3/Alt_polyGln/._Image 5_Maximum intensity projection.czi
- EMM-2021-14095-V2_SourceDataForFigure3/Source_Data_Figure_3I/Exp-3/Alt_polyGln/Image 2_Maximum intensity projection.czi
- __MACOSX/EMM-2021-14095-V2_SourceDataForFigure3/Source_Data_Figure_3I/Exp-3/Alt_polyGln/._Image 2_Maximum intensity projection.czi
- EMM-2021-14095-V2_SourceDataForFigure3/Source_Data_Figure_3I/Exp-3/Alt_polyGln/._Image 2_Maximum intensity projection.czi
- EMM-2021-14095-V2_SourceDataForFigure3/Source_Data_Figure_3I/Exp-3/Alt_Int_polyGln/Image 4_Maximum intensity projection.czi
- __MACOSX/EMM-2021-14095-V2_SourceDataForFigure3/Source_Data_Figure_3I/Exp-3/Alt_Int_polyGln/._Image 4_Maximum intensity projection.czi
- EMM-2021-14095-V2_SourceDataForFigure3/Source_Data_Figure_3I/Exp-3/Alt_Int_polyGln/._Image 4_Maximum intensity projection.czi
- EMM-2021-14095-V2_SourceDataForFigure3/Source_Data_Figure_3I/Exp-3/Alt_Int_polyGln/Image 3_Maximum intensity projection.czi
- __MACOSX/EMM-2021-14095-V2_SourceDataForFigure3/Source_Data_Figure_3I/Exp-3/Alt_Int_polyGln/._Image 3_Maximum intensity projection.czi
- EMM-2021-14095-V2_SourceDataForFigure3/Source_Data_Figure_3I/Exp-3/Alt_Int_polyGln/._Image 3_Maximum intensity projection.czi
- EMM-2021-14095-V2_SourceDataForFigure3/Source_Data_Figure_3I/Exp-3/Alt_Int_polyGln/Image 1_Maximum intensity projection.czi
- __MACOSX/EMM-2021-14095-V2_SourceDataForFigure3/Source_Data_Figure_3I/Exp-3/Alt_Int_polyGln/._Image 1_Maximum intensity projection.czi
- EMM-2021-14095-V2_SourceDataForFigure3/Source_Data_Figure_3I/Exp-3/Alt_Int_polyGln/._Image 1_Maximum intensity projection.czi
- EMM-2021-14095-V2_SourceDataForFigure3/Source_Data_Figure_3I/Exp-3/Alt_Int_polyGln/Image 5_Maximum intensity projection.czi
- __MACOSX/EMM-2021-14095-V2_SourceDataForFigure3/Source_Data_Figure_3I/Exp-3/Alt_Int_polyGln/._Image 5_Maximum intensity projection.czi
- EMM-2021-14095-V2_SourceDataForFigure3/Source_Data_Figure_3I/Exp-3/Alt_Int_polyGln/._Image 5_Maximum intensity projection.czi
- EMM-2021-14095-V2_SourceDataForFigure3/Source_Data_Figure_3I/Exp-3/Alt_Int_polyGln/Image 2_Maximum intensity projection.czi
- __MACOSX/EMM-2021-14095-V2_SourceDataForFigure3/Source_Data_Figure_3I/Exp-3/Alt_Int_polyGln/._Image 2_Maximum intensity projection.czi
- EMM-2021-14095-V2_SourceDataForFigure3/Source_Data_Figure_3I/Exp-3/Alt_Int_polyGln/._Image 2_Maximum intensity projection.czi
- EMM-2021-14095-V2_SourceDataForFigure3/Source_Data_Figure_3I/Exp-3/Alt_Int_polyGln/Image 6_Maximum intensity projection.czi
- __MACOSX/EMM-2021-14095-V2_SourceDataForFigure3/Source_Data_Figure_3I/Exp-3/Alt_Int_polyGln/._Image 6_Maximum intensity projection.czi
- EMM-2021-14095-V2_SourceDataForFigure3/Source_Data_Figure_3I/Exp-3/Alt_Int_polyGln/._Image 6_Maximum intensity projection.czi
- EMM-2021-14095-V2_SourceDataForFigure3/Source_Data_Figure_3I/Exp-2/Alt_polyGln/Image 4_Maximum intensity projection.czi
- __MACOSX/EMM-2021-14095-V2_SourceDataForFigure3/Source_Data_Figure_3I/Exp-2/Alt_polyGln/._Image 4_Maximum intensity projection.czi
- EMM-2021-14095-V2_SourceDataForFigure3/Source_Data_Figure_3I/Exp-2/Alt_polyGln/._Image 4_Maximum intensity projection.czi
- EMM-2021-14095-V2_SourceDataForFigure3/Source_Data_Figure_3I/Exp-2/Alt_polyGln/Image 7_Maximum intensity projection.czi
- __MACOSX/EMM-2021-14095-V2_SourceDataForFigure3/Source_Data_Figure_3I/Exp-2/Alt_polyGln/._Image 7_Maximum intensity projection.czi
- EMM-2021-14095-V2_SourceDataForFigure3/Source_Data_Figure_3I/Exp-2/Alt_polyGln/._Image 7_Maximum intensity projection.czi
- EMM-2021-14095-V2_SourceDataForFigure3/Source_Data_Figure_3I/Exp-2/Alt_polyGln/Image 3_Maximum intensity projection.czi
- __MACOSX/EMM-2021-14095-V2_SourceDataForFigure3/Source_Data_Figure_3I/Exp-2/Alt_polyGln/._Image 3_Maximum intensity projection.czi
- EMM-2021-14095-V2_SourceDataForFigure3/Source_Data_Figure_3I/Exp-2/Alt_polyGln/._Image 3_Maximum intensity projection.czi
- EMM-2021-14095-V2_SourceDataForFigure3/Source_Data_Figure_3I/Exp-2/Alt_polyGln/Image 1_Maximum intensity projection.czi
- __MACOSX/EMM-2021-14095-V2_SourceDataForFigure3/Source_Data_Figure_3I/Exp-2/Alt_polyGln/._Image 1_Maximum intensity projection.czi
- EMM-2021-14095-V2_SourceDataForFigure3/Source_Data_Figure_3I/Exp-2/Alt_polyGln/._Image 1_Maximum intensity projection.czi
- EMM-2021-14095-V2_SourceDataForFigure3/Source_Data_Figure_3I/Exp-2/Alt_polyGln/Image 5_Maximum intensity projection.czi
- __MACOSX/EMM-2021-14095-V2_SourceDataForFigure3/Source_Data_Figure_3I/Exp-2/Alt_polyGln/._Image 5_Maximum intensity projection.czi
- EMM-2021-14095-V2_SourceDataForFigure3/Source_Data_Figure_3I/Exp-2/Alt_polyGln/._Image 5_Maximum intensity projection.czi
- EMM-2021-14095-V2_SourceDataForFigure3/Source_Data_Figure_3I/Exp-2/Alt_polyGln/Image 2_Maximum intensity projection.czi
- __MACOSX/EMM-2021-14095-V2_SourceDataForFigure3/Source_Data_Figure_3I/Exp-2/Alt_polyGln/._Image 2_Maximum intensity projection.czi
- EMM-2021-14095-V2_SourceDataForFigure3/Source_Data_Figure_3I/Exp-2/Alt_polyGln/._Image 2_Maximum intensity projection.czi
- EMM-2021-14095-V2_SourceDataForFigure3/Source_Data_Figure_3I/Exp-2/Alt_polyGln/Image 6_Maximum intensity projection.czi
- __MACOSX/EMM-2021-14095-V2_SourceDataForFigure3/Source_Data_Figure_3I/Exp-2/Alt_polyGln/._Image 6_Maximum intensity projection.czi
- EMM-2021-14095-V2_SourceDataForFigure3/Source_Data_Figure_3I/Exp-2/Alt_polyGln/._Image 6_Maximum intensity projection.czi
- EMM-2021-14095-V2_SourceDataForFigure3/Source_Data_Figure_3I/Exp-2/Alt_Int_polyGln/Image 8_Maximum intensity projection.czi
- __MACOSX/EMM-2021-14095-V2_SourceDataForFigure3/Source_Data_Figure_3I/Exp-2/Alt_Int_polyGln/._Image 8_Maximum intensity projection.czi
- EMM-2021-14095-V2_SourceDataForFigure3/Source_Data_Figure_3I/Exp-2/Alt_Int_polyGln/._Image 8_Maximum intensity projection.czi
- EMM-2021-14095-V2_SourceDataForFigure3/Source_Data_Figure_3I/Exp-2/Alt_Int_polyGln/Image 4_Maximum intensity projection.czi
- __MACOSX/EMM-2021-14095-V2_SourceDataForFigure3/Source_Data_Figure_3I/Exp-2/Alt_Int_polyGln/._Image 4_Maximum intensity projection.czi
- EMM-2021-14095-V2_SourceDataForFigure3/Source_Data_Figure_3I/Exp-2/Alt_Int_polyGln/._Image 4_Maximum intensity projection.czi
- EMM-2021-14095-V2_SourceDataForFigure3/Source_Data_Figure_3I/Exp-2/Alt_Int_polyGln/Image 7_Maximum intensity projection.czi
- __MACOSX/EMM-2021-14095-V2_SourceDataForFigure3/Source_Data_Figure_3I/Exp-2/Alt_Int_polyGln/._Image 7_Maximum intensity projection.czi
- EMM-2021-14095-V2_SourceDataForFigure3/Source_Data_Figure_3I/Exp-2/Alt_Int_polyGln/._Image 7_Maximum intensity projection.czi
- EMM-2021-14095-V2_SourceDataForFigure3/Source_Data_Figure_3I/Exp-2/Alt_Int_polyGln/Image 3_Maximum intensity projection.czi
- __MACOSX/EMM-2021-14095-V2_SourceDataForFigure3/Source_Data_Figure_3I/Exp-2/Alt_Int_polyGln/._Image 3_Maximum intensity projection.czi
- EMM-2021-14095-V2_SourceDataForFigure3/Source_Data_Figure_3I/Exp-2/Alt_Int_polyGln/._Image 3_Maximum intensity projection.czi
- EMM-2021-14095-V2_SourceDataForFigure3/Source_Data_Figure_3I/Exp-2/Alt_Int_polyGln/Image 1_Maximum intensity projection.czi
- __MACOSX/EMM-2021-14095-V2_SourceDataForFigure3/Source_Data_Figure_3I/Exp-2/Alt_Int_polyGln/._Image 1_Maximum intensity projection.czi
- EMM-2021-14095-V2_SourceDataForFigure3/Source_Data_Figure_3I/Exp-2/Alt_Int_polyGln/._Image 1_Maximum intensity projection.czi
- EMM-2021-14095-V2_SourceDataForFigure3/Source_Data_Figure_3I/Exp-2/Alt_Int_polyGln/Image 5_Maximum intensity projection.czi
- __MACOSX/EMM-2021-14095-V2_SourceDataForFigure3/Source_Data_Figure_3I/Exp-2/Alt_Int_polyGln/._Image 5_Maximum intensity projection.czi
- EMM-2021-14095-V2_SourceDataForFigure3/Source_Data_Figure_3I/Exp-2/Alt_Int_polyGln/._Image 5_Maximum intensity projection.czi
- EMM-2021-14095-V2_SourceDataForFigure3/Source_Data_Figure_3I/Exp-2/Alt_Int_polyGln/Image 2_Maximum intensity projection.czi
- __MACOSX/EMM-2021-14095-V2_SourceDataForFigure3/Source_Data_Figure_3I/Exp-2/Alt_Int_polyGln/._Image 2_Maximum intensity projection.czi
- EMM-2021-14095-V2_SourceDataForFigure3/Source_Data_Figure_3I/Exp-2/Alt_Int_polyGln/._Image 2_Maximum intensity projection.czi
- EMM-2021-14095-V2_SourceDataForFigure3/Source_Data_Figure_3I/Exp-2/Alt_Int_polyGln/Image 6_Maximum intensity projection.czi
- __MACOSX/EMM-2021-14095-V2_SourceDataForFigure3/Source_Data_Figure_3I/Exp-2/Alt_Int_polyGln/._Image 6_Maximum intensity projection.czi
- EMM-2021-14095-V2_SourceDataForFigure3/Source_Data_Figure_3I/Exp-2/Alt_Int_polyGln/._Image 6_Maximum intensity projection.czi
- EMM-2021-14095-V2_SourceDataForFigure3/Source_Data_Figure_3I/Exp-1/Alt_polyGln/Image11_MaxIP.czi
- __MACOSX/EMM-2021-14095-V2_SourceDataForFigure3/Source_Data_Figure_3I/Exp-1/Alt_polyGln/._Image11_MaxIP.czi
- EMM-2021-14095-V2_SourceDataForFigure3/Source_Data_Figure_3I/Exp-1/Alt_polyGln/._Image11_MaxIP.czi
- EMM-2021-14095-V2_SourceDataForFigure3/Source_Data_Figure_3I/Exp-1/Alt_polyGln/Image6_MaxIP.czi
- __MACOSX/EMM-2021-14095-V2_SourceDataForFigure3/Source_Data_Figure_3I/Exp-1/Alt_polyGln/._Image6_MaxIP.czi
- EMM-2021-14095-V2_SourceDataForFigure3/Source_Data_Figure_3I/Exp-1/Alt_polyGln/._Image6_MaxIP.czi
- EMM-2021-14095-V2_SourceDataForFigure3/Source_Data_Figure_3I/Exp-1/Alt_polyGln/Image10_MaxIP.czi
- __MACOSX/EMM-2021-14095-V2_SourceDataForFigure3/Source_Data_Figure_3I/Exp-1/Alt_polyGln/._Image10_MaxIP.czi
- EMM-2021-14095-V2_SourceDataForFigure3/Source_Data_Figure_3I/Exp-1/Alt_polyGln/._Image10_MaxIP.czi
- EMM-2021-14095-V2_SourceDataForFigure3/Source_Data_Figure_3I/Exp-1/Alt_polyGln/Image1_MaxIP.czi
- __MACOSX/EMM-2021-14095-V2_SourceDataForFigure3/Source_Data_Figure_3I/Exp-1/Alt_polyGln/._Image1_MaxIP.czi
- EMM-2021-14095-V2_SourceDataForFigure3/Source_Data_Figure_3I/Exp-1/Alt_polyGln/._Image1_MaxIP.czi
- EMM-2021-14095-V2_SourceDataForFigure3/Source_Data_Figure_3I/Exp-1/Alt_polyGln/Image7_MaxIP.czi
- __MACOSX/EMM-2021-14095-V2_SourceDataForFigure3/Source_Data_Figure_3I/Exp-1/Alt_polyGln/._Image7_MaxIP.czi
- EMM-2021-14095-V2_SourceDataForFigure3/Source_Data_Figure_3I/Exp-1/Alt_polyGln/._Image7_MaxIP.czi
- EMM-2021-14095-V2_SourceDataForFigure3/Source_Data_Figure_3I/Exp-1/Alt_polyGln/Image2_MaxIP.czi
- __MACOSX/EMM-2021-14095-V2_SourceDataForFigure3/Source_Data_Figure_3I/Exp-1/Alt_polyGln/._Image2_MaxIP.czi
- EMM-2021-14095-V2_SourceDataForFigure3/Source_Data_Figure_3I/Exp-1/Alt_polyGln/._Image2_MaxIP.czi
- EMM-2021-14095-V2_SourceDataForFigure3/Source_Data_Figure_3I/Exp-1/Alt_polyGln/Image9_MaxIP.czi
- __MACOSX/EMM-2021-14095-V2_SourceDataForFigure3/Source_Data_Figure_3I/Exp-1/Alt_polyGln/._Image9_MaxIP.czi
- EMM-2021-14095-V2_SourceDataForFigure3/Source_Data_Figure_3I/Exp-1/Alt_polyGln/._Image9_MaxIP.czi
- EMM-2021-14095-V2_SourceDataForFigure3/Source_Data_Figure_3I/Exp-1/Alt_polyGln/Image4_MaxIP.czi
- __MACOSX/EMM-2021-14095-V2_SourceDataForFigure3/Source_Data_Figure_3I/Exp-1/Alt_polyGln/._Image4_MaxIP.czi
- EMM-2021-14095-V2_SourceDataForFigure3/Source_Data_Figure_3I/Exp-1/Alt_polyGln/._Image4_MaxIP.czi
- EMM-2021-14095-V2_SourceDataForFigure3/Source_Data_Figure_3I/Exp-1/Alt_polyGln/Image3_MaxIP.czi
- __MACOSX/EMM-2021-14095-V2_SourceDataForFigure3/Source_Data_Figure_3I/Exp-1/Alt_polyGln/._Image3_MaxIP.czi
- EMM-2021-14095-V2_SourceDataForFigure3/Source_Data_Figure_3I/Exp-1/Alt_polyGln/._Image3_MaxIP.czi
- EMM-2021-14095-V2_SourceDataForFigure3/Source_Data_Figure_3I/Exp-1/Alt_polyGln/Image8_MaxIP.czi
- __MACOSX/EMM-2021-14095-V2_SourceDataForFigure3/Source_Data_Figure_3I/Exp-1/Alt_polyGln/._Image8_MaxIP.czi
- EMM-2021-14095-V2_SourceDataForFigure3/Source_Data_Figure_3I/Exp-1/Alt_polyGln/._Image8_MaxIP.czi
- EMM-2021-14095-V2_SourceDataForFigure3/Source_Data_Figure_3I/Exp-1/Alt_polyGln/Image5_MaxIP.czi
- __MACOSX/EMM-2021-14095-V2_SourceDataForFigure3/Source_Data_Figure_3I/Exp-1/Alt_polyGln/._Image5_MaxIP.czi
- EMM-2021-14095-V2_SourceDataForFigure3/Source_Data_Figure_3I/Exp-1/Alt_polyGln/._Image5_MaxIP.czi
- EMM-2021-14095-V2_SourceDataForFigure3/Source_Data_Figure_3I/Exp-1/Alt_Int_polyGln/Image1_MaxIP.czi
- __MACOSX/EMM-2021-14095-V2_SourceDataForFigure3/Source_Data_Figure_3I/Exp-1/Alt_Int_polyGln/._Image1_MaxIP.czi
- EMM-2021-14095-V2_SourceDataForFigure3/Source_Data_Figure_3I/Exp-1/Alt_Int_polyGln/._Image1_MaxIP.czi
- EMM-2021-14095-V2_SourceDataForFigure3/Source_Data_Figure_3I/Exp-1/Alt_Int_polyGln/Image2_MaxIP.czi
- __MACOSX/EMM-2021-14095-V2_SourceDataForFigure3/Source_Data_Figure_3I/Exp-1/Alt_Int_polyGln/._Image2_MaxIP.czi
- EMM-2021-14095-V2_SourceDataForFigure3/Source_Data_Figure_3I/Exp-1/Alt_Int_polyGln/._Image2_MaxIP.czi
- EMM-2021-14095-V2_SourceDataForFigure3/Source_Data_Figure_3I/Exp-1/Alt_Int_polyGln/Image4_MaxIP.czi
- __MACOSX/EMM-2021-14095-V2_SourceDataForFigure3/Source_Data_Figure_3I/Exp-1/Alt_Int_polyGln/._Image4_MaxIP.czi
- EMM-2021-14095-V2_SourceDataForFigure3/Source_Data_Figure_3I/Exp-1/Alt_Int_polyGln/._Image4_MaxIP.czi
- EMM-2021-14095-V2_SourceDataForFigure3/Source_Data_Figure_3I/Exp-1/Alt_Int_polyGln/Image3_MaxIP.czi
- __MACOSX/EMM-2021-14095-V2_SourceDataForFigure3/Source_Data_Figure_3I/Exp-1/Alt_Int_polyGln/._Image3_MaxIP.czi
- EMM-2021-14095-V2_SourceDataForFigure3/Source_Data_Figure_3I/Exp-1/Alt_Int_polyGln/._Image3_MaxIP.czi
