# Supplementary material for: CCG•CGG interruptions in high‐penetrance SCA8 families increase RAN translation and protein toxicity
Source: EMBO Mol Med. 2021 Oct 11;13(11):e14095. doi: 10.15252/emmm.202114095 (PMC8573593; doi:10.15252/emmm.202114095)
Supplement: Supplementary file 5 — Source Data for Figure 4 [file EMMM-13-e14095-s006.zip]

Archive with 10 entries (6 files):
- EMM-2021-14095-V2_SourceDataForFigure4_Folder1/
- EMM-2021-14095-V2_SourceDataForFigure4_Folder1/SourceDataFigure4E-Exp1.zip
- EMM-2021-14095-V2_SourceDataForFigure4_Folder1/SourceDataFigure4E-Exp3.zip
- EMM-2021-14095-V2_SourceDataForFigure4_Folder2/
- EMM-2021-14095-V2_SourceDataForFigure4_Folder2/._EMM-2021-14095-V2_SourceDataForFigure4.pdf
- EMM-2021-14095-V2_SourceDataForFigure4_Folder2/EMM-2021-14095-V2_SourceDataForFigure4.pdf
- EMM-2021-14095-V2_SourceDataForFigure4_Folder2/SourceDataFigure4E-Exp2.zip
- __MACOSX/
- __MACOSX/EMM-2021-14095-V2_SourceDataForFigure4_Folder2/
- __MACOSX/EMM-2021-14095-V2_SourceDataForFigure4_Folder2/._EMM-2021-14095-V2_SourceDataForFigure4.pdf
